# Supplementary material for: Prediction-based highly sensitive CRISPR off-target validation using target-specific DNA enrichment
Source: Nat Commun. 2020 Jul 17;11:3596. doi: 10.1038/s41467-020-17418-8 (PMC7368065; doi:10.1038/s41467-020-17418-8)
Supplement: Supplementary file 4 — Source Data [file 41467_2020_17418_MOESM4_ESM.zip]

Archive with 2 entries (2 files):
- 242260_2_related_ms_4696361_qc3mpf.xlsx
- 242260_1_supp_4630944_q8l8ls.xlsx
