# Supplementary material for: Prediction-based highly sensitive CRISPR off-target validation using target-specific DNA enrichment
Source: Nat Commun. 2020 Jul 17;11:3596. doi: 10.1038/s41467-020-17418-8 (PMC7368065; doi:10.1038/s41467-020-17418-8)
Supplement: Supplementary file 4 — Source Data [file 41467_2020_17418_MOESM4_ESM.zip › 242260_1_supp_4630944_q8l8ls.xlsx]

## Sheet: Fig.1b, c, d
Figure 1b	NC	0.000264085			Figure 1c	Indel	286	13.3636		770	40.2727		984	44.1818
	No / A	0	2.2			1/10	89.5	55.5		470	413.5		496	485
	1st	28.6	29.4			1/100	1.66667	10		38.6667	379		331.667	876
	2nd	77	88.6			1/1,000	1	1		16	101		459	756
	3rd	98.4	97.2			1/10,000	1	1		1	7		241	393
						1/100,000	1	1		1	2		320	127
	No / A	0.2	0.2	0.3
	1st	17.9	11.1
	2nd	94	82.7
	3rd	99.2	97		Figure 1d			Indel			1st			2nd			3rd
						1				0.3566			0.11497
	No / A	0.3	0			2
	1st	0.5	1			3	0.0933029			0.17027			0.05748
	2nd	11.6	37.9			4				1.03447			0.49437			0.07502
	3rd	99.5	87.6			5
						6				1.35574			4.11589			6.8017
	No / A	0.1	0			7	0.279909			8.63238			30.2483			44.5111
	1st	0.1	0.1			8	0.798258			12.0763			29.8344			31.1078
	2nd	1.6	10.1			9	0.891561			4.86073			12.0372			14.5286
	3rd	45.9	45.4			10				0.02249						0.17504
						11				0.01285			0.04599
	No / A	0	0
	1st	0	0
	2nd	0.1	0.7
	3rd	24.1	39.3
	No / A	0	0
	1st	0	0
	2nd	0.1	0.2
	3rd	32	12.7

## Sheet: Fig.2a,b
Figure 2a			3rd			2nd			1st			Indel			NC
	Off10	0	0		0	0		0	0		0	0		5.673e-05
	Off9	0	0		0	0		0	0		0	0		8.493e-05
	Off8	0.050791	0.0767074		0.0004558	0.07803		0	0		0	0		0.0006869
	Off7	0	0		0	0		0	0		0	0		0.0001106
	Off6	0	0		0	0		0	0		0	0		0.0002731
	Off5	65.7	50.7		38.3	34.4		9.1	3		1	0.1		0.0003575
	Off4	98.7	98.6		86.9	86.1		35.4	35.1		2.7	2.8		0.0003908
	Off3	98.6	93.9		91	88		58.1	42.5		2.2	3.2		0.5
	Off2	97.5	84.4		88.5	80.8		49.4	25.8		2	2.5		0.0002805
	Off1	99.7	99.7		92.8	94.1		52.4	44.1		2.3	11.2		0.000204
	On	99.9	99.9		96	95.9		49.2	49.5		7.8	7.7
	NC	0.2	0		0	0		0	0		0	0
Figure 2b			1st			2nd			3rd
	on	6.30769	6.42857		12.3077	12.4545		12.8077	12.974
	off1	22.7826	3.9375		40.3478	8.40179		43.3478	8.90179
	off2	24.7	10.32		44.25	32.32		48.75	33.76
	off3	26.4091	13.2812		41.3636	27.5		44.8182	29.3438
	off4	29.5	12.5357		136	30.75		276	35.2143
	off5	9.1	10		38.3	114.667		65.7	169

## Sheet: Fig.3a,b,c,d
Figure 3a			3rd			2nd			1st			No amplification			NC
	Off3	7.3	7.4		0.4	0.5		0	0		0	0		0
	Off2	0.2	0.18		0.2	0.148		0.1	0.14		0	0		0.0003965
	Off1	0.5	0.047		0.6	0.1		0.000401	0.1		0.000307	0.04		0.000409
	On	73.3	72.5		60.3	62.2		34.3	34.8		1.7	2.8
Figure 3b		1st				2nd			3rd
	on	20.1765	12.4286		35.4706	22.2143		43.1176	25.8929
	off3	1	1		4	2		73	29
Figure 3c			3rd			2nd			1st			No amplification			NC
	Off6	0.267	0.205		0.097	0.058		0.138	0.041		0.101	0.038		0.085	0.036
	Off5	38.021	37.501		13.578	13.313		2.306	2.369		0.575	0.761		0.013	0.036
	Off4	0.098	0.093		0.025	0.018		0.011	0.011		0.018	0.027		0.021	0.015
	Off3	87.735	87.677		73.35	73.039		28.641	28.958		5.014	4.764		0.017	0.009
	Off2	86.93	87.405		73.832	73.895		18.295	18.438		0.672	0.691		0.049	0.048
	Off1	81.222	81.266		68.935	68.347		34.987	34.917		5.363	5.576		0.016	0.004
	On	89.378	89.058		84.531	84.009		77.45	77.327		63.426	63.543		0.011	0.02
Figure 3d			1st			2nd			3rd
	On	1.22111	1.21692		1.33275	1.32208		1.40917	1.40154
	Off1	6.52377	6.26202		12.8538	12.2574		15.1449	14.5742
	Off2	27.2247	26.6831		109.869	106.939		129.36	126.491
	Off3	5.71221	6.0785		14.629	15.3314		17.498	18.4041
	Off5	4.01044	3.11301		23.6139	17.4941		66.1235	49.2786

## Sheet: Fig.4a,b,c
Figure 4a			3rd			2nd			1st			No amplification		NC
	Off5	0.2	0.2		0.2	0.2		0.17	0.13		0.19			0.15
	Off4	6.8	9.68		8.7	6.04		0.4	0.31		0.1	0.2		0.06
	Off3	36.32	36.41		2.39	2.47		0.12	0.21		0	0.2		0.03
	Off2	42.2	44.63		11.1	8.08		0.4	0.49		0	0.1		0.02
	Off1	0.01	0.01		0.01	0.02		0.01	0.01		0.01	0.02		0.04
	On	74.8	76.47		64.9	46		43	27.18		10.5	9.3
	NC	0.1	0.03		0.03	0.03		0.04	0.03		0.03	0.04
Figure 4b			1st			2nd			3rd
	on	4.19	2.92		6.18	4.95		7.12	8.22
	off2	4	4.9		111	80.8		422	446.3
	off3	1.2	1.05		23.9	24.7		363.2	182.05
	off4	4	1.55		87	30.2		68	48.4
			Indel		1st		2nd		3rd
Figure 4c	C
on-target	A			0.1		0.1		0.1
	G
	A	0.1		2.5		3.5		2.8
	G
	T
	A	0.7		24.8		48.6		58.7
	A	0.5		13.8		28.4		34.5
	A	7		16.9		24		31.6
	C
	A	2.5		4.4		3.9		3
	A	0.5		5		13.6		21.2
	A	0		0		0		0.1
	G
	C
	A	0.1		0		0
	T
	A	0		0.1		0.1		0.1
	G
	A
	C
	T
	G
	A
	G
	G
	G	0		0		0		0
Figure 4c			Indel		1st		2nd		3rd
off-target2	A	0
	C
	T
	T
	G
	C
	A			0.4		11		42.2
	A
	A
	C
	A
	A
	A
	A
	C
	A
	G
	A
	G
	A
	C
	T
	G
	A
	A
	G
	G	0
Figure 4c			Indel		1st		2nd		3rd
off-target3	A	0
	C
	C
	T
	G
	T
	A			0.1		2.3		36.2
	A
	A
	C
	A
	A
	C
	A
	C
	A
	G
	A
	G
	A
	C
	T
	G
	A
	A
	G
	G	0
Figure 4c			Indel		1st		2nd		3rd
off-target4	A	0
	C
	A
	T
	G
	G
	A			0.1		5.9		9.6
	A
	A
	C
	A
	G
	A
	G
	C
	A
	T
	A
	G
	A
	A
	T
	G
	A
	T
	G
	G	0

## Sheet: Supple Fig1 a
Supple Fig1 a

## Sheet: Supple Fig.2
Supplementary Fig. 2a			3rd		2nd		1st		No amplification
	Off10	0	0	0	0	0	0	0	0
	Off9	0	0	0	0	0	0	0	0
	Off8	0.1	0	0.2	0	0.1	0	0.1	0
	Off7	0.1	0	0	0	0	0	0	0
	Off6	0	0	0	0	0	0	0	0
	Off5	14.2	0.7	5.4	0.3	3.2	0	1.6	0
	Off4	56.7	0	18.7	0	2	0	0.3	0
	Off3	98.4	99.9	89.3	97.3	45.7	41.1	3.5	15.9
	Off2	53.7	100	27.7	99.5	6.3	83.9	3.6	21.7
	Off1	95.6	99.6	81.8	93.4	43.2	35.9	3.1	12.1

## Sheet: Supple Fig.4
Supplementary Fig. 4a		Indel			1st			2nd			3rd
	1				0.2529			0.0161
	2	0.33525			1.28722			1.26995			0.47029
	3	3.25406			12.8041			14.5028			8.34127
	4							0.08252			0.04234
	5	0.38764						0.11069			0.00605
	6	0.96386			8.22062			12.466			8.50157
	7	0.65165			4.25381			6.47856			4.66512
	8	0.58041			1.24744			0.58164			0.12854
	9				0.00568			0.00403
	10
	11
	16							0.01006			0.00605
	17	0.79204			9.09298			19.969			24.3101
	18				0.02842			0.09258			0.11341
	19
	24
	25
	26
	27							0.00805			0.00454
	28	0.43373			6.60093			18.9526			28.1783
	29	0.35202			5.37622			16.3242			24.9981
	30				0.02557			0.07849			0.09829
		Indel			1st			2nd			3rd
Supplementary Fig. 4b	1
	2
	3	1.0415			1.8755			1.4481			0.4773
	4	0.2711			0.3548			0.4254			0.0652
	5	0.1757			0.6409			1.0491			0.6245
	6	7.5894			28.787			42.8468			22.1468
	7	0.2183			1.4474			4.7387			4.7267
	8				0.0166			0.0309			0.0399
	9
	10
	11
	12
	13
	14
	15							0.0044			0.0231
	16	1.9325			10.9406			43.5124			71.5412
	17							0.0287			0.0399
		Indel			1st			2nd			3rd
Supplementary Fig. 4c	1	0.1244			0.0734			0.0139			0.0098
	2
	3	0.2847			1.5227			1.8306			1.5331
	4
	5				0.0064						0.0098
	6	1.2854			14.838			41.0001			40.9433
	7	0.1133			2.1325			8.0916			8.2414
	8	0.1714			3.1923			12.8232			15.0669
	9	0.2128			2.9178			11.952			14.2125
	10				0.0064			0.0232			0.0146
	11
	12
	13
	14
	15
	16
	17	0.058			0.929			4.3656			4.0621
		Indel			1st			2nd			3rd
Supplementary Fig. 4d	1	0.1657			0.2508			0.101			0.0545
	2	0.223			1.1232			1.0171			0.5837
	3	0.4238			2.9704			2.8421			1.6926
	4	0.2708			3.8604			5.3271			4.2879
	5	0.1243			5.9231			12.3134			12.5953
	6	1.0292			15.1874			31.8293			33.9144
	7	0.7265			13.538			34.4947			40.6031
	8				0.0212			0.0938			0.1051
	9										0.0233
		Indel			1st			2nd			3rd
Supplementary Fig. 4e	1	0.03			0.01
	2
	3
	4
	5				0.01			0.02			0.01
	6	2.75			34.94			85.83			98.27
	7	0.0028			0.1172			0.2915			0.3542
	8	0.0028			0.0116			0.0044			0.0042
		Indel			1st			2nd			3rd
Supplementary Fig. 4f	1
	2
	3
	4
	5							0.03			0.07
	6	0.08			3.01			34			50.21
	7				0.01			0.34			0.42
	8

## Sheet: Supple Fig.5
Supplementary Fig. 5a			3rd		2nd		1st		No amplification		NC
	Off3	96.6	96	87.9	89.2	44.4	61	9.1	9.2	0	0
	Off2	99.8	99.9	97.5	98.1	35.9	54.4	1.6	1.6	0	0
	Off1	0.2	0.2	0.2	0.2	0.1	0.1	0.1	0.1	0	0
	On	99.8	99.7	99.3	77.2	97.1	70.3	62.2	42.5
	NC	0.1		0.1		0		0
Supplementary Fig. 5b			1st			2nd			3rd
	on	1.56109	1.65412		1.59646	1.81647		1.6045	2.34588
	off2	22.4375	34		60.9375	61.3125		62.375	62.4375
	off3	4.87912	6.63044		9.65934	9.69565		10.6154	10.4348
		Indel			1st			2nd			3rd
Supplementary Fig. 5c	1	0.949065			0.316719			0.048278			0.025502
	2	2.49284			0.511313			0.093188			0.02444
	3	2.09017			1.57018			0.561375			0.209332
	4	2.75675			2.67735			1.53592			0.70344
	5	5.02286			7.31272			3.99025			4.7445
	6	19.5054			16.2077			9.30648			5.29599
	7	5.50483			11.1241			9.91838			6.80806
	8	7.44013			15.1636			13.0823			8.75474
	9	1.94521			4.55216			4.4169			3.24517
	10	1.11633			1.65875			1.31699			0.832014
	11	0.883399			1.47489			1.71669			1.16354
	12	0.597192			1.01323			1.02732			0.609931
	13	0.133811			0.389189			0.376121			0.264587
	14	0			0			0.002246
	15	1.04447			1.29506			1.16991			0.890457
	16	1.19439			2.70151			3.27731			2.75107
	17	0.334527			0.861583			0.981284			0.775696
	18	0.555067			1.25882			1.48764			1.33143
	19	0.149918			0.327455			0.322229			0.264587
	20	0.685161			1.59165			2.02207			1.82767
	21	1.46448			4.1093			6.45357			7.45519
	22	0.44108			1.35813			2.37349			3.04222
	23	0			0			0.006737			0.00425
	24	0			0			0			0
	25	2.72949			9.38481			16.5258			23.9945
	26	0.72233			1.86676			2.62275			3.47044
	27	0.140006			0.5556			1.00711			1.47701
	28	0.396476			0.930027			1.28667			1.45788
	29	0.800387			2.89878			5.42513			7.70489
	30	0			0.004026			0.002246			0.012751
	31	0.172219			0.599887			1.01833			1.36756
	32	0.255232			1.21051			2.32409			3.68934
	33	0.09788			0.511313			1.01946			1.63959
	34	0			0			0			0.002125
	35	0.198238			0.433476			0.435627			0.306028
	36
	37	0			1.18367			2.15343			3.60539
	38	0.251515			0.002684			0.002246			0.012751
		Indel			1st			2nd			3rd
Supplementary Fig. 5d	1	0.15995			0.086549			0.003047
	2	0.003106
	3
	4
	5
	6	0.107151			0.149493			0.007617
	7	0.237596			6.20948			16.2676			9.70053
	8	0.231384			2.33839			1.29025			0.438889
	9	0.406864			15.3994			43.2151			45.2164
	10	0.263996			4.11028			6.81687			4.40285
	11				0.018883			0.02742			0.012407
	12
	13
	14
	15
	16
	17							0.003047
	18	0.177032			7.56121			29.7764			39.8986
	19				0.023604			0.114249			0.159737
	20										0.003102
		Indel			1st			2nd			3rd
Supplementary Fig. 5e	1	0.094714			0.099024			0.009931
	2	0.551925			0.300345			0.031448			0.00167
	3	0.230758			0.324896			0.222618			0.069303
	4	0.625113			0.61051			0.089378			0.015865
	5	0.40641			1.10154			0.763024			0.207909
	6	2.48409			5.9005			4.37953			1.39691
	7	1.06596			4.32512			5.00021			2.27781
	8	0.894618			4.21055			7.05342			4.48215
	9	0.274671			1.79061			3.22671			2.25276
	10	0.043913			0.39364			0.858195			0.658796
	11	0			0.001637			0.013241			0.00167
	12	0.313418			1.80452			3.02065			2.27447
	13	0.184262			1.29958			2.56714			2.06489
	14	0.08266			0.49921			0.803575			0.605357
	15	0.154987			0.962412			2.00604			1.58395
	16	0.024109			0.173496			0.378202			0.286397
	17	0.12485			0.350266			0.099309			0.022544
	18	0.1989			1.54673			2.46369			2.1868
	19	0.081799			0.543403			0.830885			0.643766
	20	0.165319			2.20798			4.67911			4.56064
	21	0			0			0.00331			0.00167
	22
	23	0.040469			0.400187			0.737369			0.705554
	24
	25	0.078354			1.36342			3.97319			5.01069
	26	0.194594			4.61892			15.1711			20.3542
	27	0			0.006547			0.010758			0.030059
	28	0.126572			3.40281			10.8354			15.4637
	29	0			0			0.005793			0.021709
	30
	31
	32	0.08266			2.53533			8.1003			12.2082
	33	0			0.001637			0.005793			0.00501
	34
	35
	36	0.043052			1.13509			3.65457			6.00932
	37	0									0.00167
	38
	39	0.133461			2.37166			6.9268			11.172
	40	0			0.001637			0.001655			0.00334

## Sheet: Supple Fig.6
Supplementary Fig. 6a		Indel			1st			2nd			3rd
	1				3.5			3.41			2.08
	2				5.94			10.73			11.48
	3
	4				4.28			9.66			12.97
	5				2.02			0.13			6.05
	6				7.63532			17.1717			22.197
	7										0.01625
	8				2.9137			3.59849			3.16867
	9	0.200277
	10				1.20529			2.77778			2.99805
	11				1.9185			3.72475			4.45239
	12
	13				2.31105			4.92424			6.80046
	14	0.177168
	15
	16
	17
	18				0.160336						0.146246
		Indel			1st			2nd			3rd
	1	0.81			1.06			0.82			0.43
	2				0.18			0.13			0.05
	3				0.56			0.44			0.2
	4
	5	0.13
	6
	7
	8
	9	0.21
	10
	11
	12
	13
	14	0.14
	15
	16
	17
	18
	19				0.597114			0.94697			0.300617
Supplementary Fig. 6b		Indel			1st			2nd			3rd
	1	0.01			0.03			0.42			7.19

## Sheet: Supple Fig.7
Supplementary Fig. 7a	indel size	No amplification		1st		2nd		3rd
	+1	6.611		5.524		5.486		6.289
	-1	8.061		5.475		4.32		3.664
	-2	6.638		10.691		11.806		11.785
	-3	2.282		3.84		4.343		4.22
	-4	2.755		3.701		3.872		4.42
	-5	1.869		4.774		5.701		6.621
	-6	16.434		17.562		18.079		17.287
	-12	3.797		4.412		5.963		6.802
	-18	4.194		5.619		6.768		7.677
	-21	1.241		2.966		3.848		4.389
	indel size	No amplification		1st		2nd		3rd
Supplementary Fig. 7b	+2	0.148		0.88		1.47		1.513
	+1	0.213		1.186		2.132		1.883
	-1	0.929		3.129		3.404		2.912
	-2	0.719		2.632		4.242		4.445
	-9	0.668		4.562		9.449		10.576
	-10	0.193		1.325		2.894		3.494
	-12	0.274		2.666		5.56		6.823
	-13	0.335		3.175		6.766		8.697
	-14	0.206		1.662		3.645		4.657
	-16	0.277		3.067		6.486		8.664
	-20	1.164		9.832		22.012		26.723
Supplementary Fig. 7c	indel size	No amplification		1st		2nd		3rd
	+30	0.104		1.999		5.342		4.93
	+1	0.083		2.2		6.511		5.746
	-6	0.264		9.719		43.33		52.764
	-7	0.086		4.128		18.537		23.423
	indel size	No amplification		1st		2nd		3rd
Supplementary Fig. 7d	+1	0.203		0.724		1.145		1.065
	-1	0.482		1.105		0.907		0.531
	-2	0.963		6.611		17		18.743
	-3	0.115		0.205		0.138		0
	-4	0.432		3.133		9.004		12.035
	-5	0.104		0.99		3.101		3.981
	-6	0.148		0.526		1.038		0.923
	-7	0.175		0.814		1.714		1.625
	-9	0.142		0.954		2.886		3.63
	-10	0.323		1.826		4.442		5.405
	-11	0.4		0.814		0.991		0.614
	-12	0.235		1.365		4.119		5.309
	-13	0.17		1.221		3.57		4.395
	-15	0.476		3.893		10.637		13.405
	-17	0.213		1.221		3.689		4.265
	-18	0.181		2.348		7.847		10.982
Supplementary Fig. 7e	indel size	No amplification		1st		2nd		3rd
	+1	0.355		0.676		2.833		5.221
	-2	0		0.796		4.662		14.893
	-5	0.086		0.771		5.6		16.105
	-20	0		0.062		0.472		1.775

[truncated: 5 more sheets: Supple Fig.8, Supple Fig.9, Supple Fig.10, Supple Fig.11, Supple Fig.12]
